# Supplementary material for: Statistical inference for time course RNA-Seq data using a negative binomial mixed-effect model
Source: BMC Bioinformatics. 2016 Aug 26;17(1):324. doi: 10.1186/s12859-016-1180-9 (PMC5002174; doi:10.1186/s12859-016-1180-9)
Supplement: Additional file 1 — Functional Annotation Clustering for NPDE genes. (XLSX 12 kb) [file 12859_2016_1180_MOESM1_ESM.xlsx]

## Sheet: Sheet1
Annotation Cluster 1 Enrichment Score: 4.520201284526372
Category Term Count % PValue Genes List Total Pop Hits Pop Total Fold Enrichment Bonferroni Benjamini FDR
GOTERM_BP_FAT GO:0035272~exocrine system development 11 6.145251396648044 1.9130059694423705E-5 FBGN0015380, FBGN0003391, FBGN0034967, FBGN0016797, FBGN0003866, FBGN0005631, FBGN0000611, FBGN0011592, FBGN0034013, FBGN0010333, FBGN0010488 110 139 7937 5.710071942446044 0.016693703279824668 8.856398816726729E-4 0.029728152114127937
GOTERM_BP_FAT GO:0007431~salivary gland development 11 6.145251396648044 1.9130059694423705E-5 FBGN0015380, FBGN0003391, FBGN0034967, FBGN0016797, FBGN0003866, FBGN0005631, FBGN0000611, FBGN0011592, FBGN0034013, FBGN0010333, FBGN0010488 110 139 7937 5.710071942446044 0.016693703279824668 8.856398816726729E-4 0.029728152114127937
GOTERM_BP_FAT GO:0048732~gland development 11 6.145251396648044 7.515597200406236E-5 FBGN0015380, FBGN0003391, FBGN0034967, FBGN0016797, FBGN0003866, FBGN0005631, FBGN0000611, FBGN0011592, FBGN0034013, FBGN0010333, FBGN0010488 110 163 7937 4.869325153374233 0.0639999422379266 0.0024466221586046943 0.11674497099494197
Annotation Cluster 2 Enrichment Score: 4.197124502135339
Category Term Count % PValue Genes List Total Pop Hits Pop Total Fold Enrichment Bonferroni Benjamini FDR
GOTERM_BP_FAT GO:0048667~cell morphogenesis involved in neuron differentiation 16 8.938547486033519 8.102477719405824E-6 FBGN0010391, FBGN0003888, FBGN0003053, FBGN0024836, FBGN0005631, FBGN0011592, FBGN0034013, FBGN0010333, FBGN0015380, FBGN0000635, FBGN0003391, FBGN0004839, FBGN0016797, FBGN0016059, FBGN0028999, FBGN0003870 110 288 7937 4.0085858585858585 0.007104849646094702 5.94007614191594E-…
GOTERM_BP_FAT GO:0048666~neuron development 16 8.938547486033519 7.215486120455126E-5 FBGN0010391, FBGN0003888, FBGN0003053, FBGN0024836, FBGN0005631, FBGN0011592, FBGN0034013, FBGN0010333, FBGN0015380, FBGN0000635, FBGN0003391, FBGN0004839, FBGN0016797, FBGN0016059, FBGN0028999, FBGN0003870 110 347 7937 3.3270107414199632 0.061524537509923705 0.002439272771710188 0.1120855834732426
GOTERM_BP_FAT GO:0030182~neuron differentiation 16 8.938547486033519 4.3827132068879876E-4 FBGN0010391, FBGN0003888, FBGN0003053, FBGN0024836, FBGN0005631, FBGN0011592, FBGN0034013, FBGN0010333, FBGN0015380, FBGN0000635, FBGN0003391, FBGN0004839, FBGN0016797, FBGN0016059, FBGN0028999, FBGN0003870 110 409 7937 2.8226717048232937 0.32006855554914926 0.008931118101334956 0.6790028729963038
Annotation Cluster 3 Enrichment Score: 4.169221557798232
Category Term Count % PValue Genes List Total Pop Hits Pop Total Fold Enrichment Bonferroni Benjamini FDR
GOTERM_BP_FAT GO:0048812~neuron projection morphogenesis 15 8.379888268156424 3.335643151943891E-5 FBGN0010391, FBGN0003888, FBGN0024836, FBGN0005631, FBGN0011592, FBGN0034013, FBGN0010333, FBGN0015380, FBGN0000635, FBGN0003391, FBGN0004839, FBGN0016797, FBGN0016059, FBGN0028999, FBGN0003870 110 286 7937 3.7843293070565793 0.028927501097387287 0.0014666309098861907 0.05183060174062115
GOTERM_BP_FAT GO:0031175~neuron projection development 15 8.379888268156424 3.466863709652929E-5 FBGN0010391, FBGN0003888, FBGN0024836, FBGN0005631, FBGN0011592, FBGN0034013, FBGN0010333, FBGN0015380, FBGN0000635, FBGN0003391, FBGN0004839, FBGN0016797, FBGN0016059, FBGN0028999, FBGN0003870 110 287 7937 3.7711434906556858 0.030048229155340556 0.0013255958162773362 0.05386904704757223
GOTERM_BP_FAT GO:0048858~cell projection morphogenesis 15 8.379888268156424 1.128424993771643E-4 FBGN0010391, FBGN0003888, FBGN0024836, FBGN0005631, FBGN0011592, FBGN0034013, FBGN0010333, FBGN0015380, FBGN0000635, FBGN0003391, FBGN0004839, FBGN0016797, FBGN0016059, FBGN0028999, FBGN0003870 110 320 7937 3.382244318181818 0.09453531464784115 0.003304760637164339 0.17523804355843442
GOTERM_BP_FAT GO:0032990~cell part morphogenesis 15 8.379888268156424 1.6125928116203373E-4 FBGN0010391, FBGN0003888, FBGN0024836, FBGN0005631, FBGN0011592, FBGN0034013, FBGN0010333, FBGN0015380, FBGN0000635, FBGN0003391, FBGN0004839, FBGN0016797, FBGN0016059, FBGN0028999, FBGN0003870 110 331 7937 3.269843449601758 0.1323089932080853 0.004165406722922205 0.2503384535471942
Annotation Cluster 4 Enrichment Score: 3.8380894794995277
Category Term Count % PValue Genes List Total Pop Hits Pop Total Fold Enrichment Bonferroni Benjamini FDR
GOTERM_BP_FAT GO:0042067~establishment of ommatidial polarity 7 3.910614525139665 3.5017021182287885E-5 FBGN0003053, FBGN0003391, FBGN0024836, FBGN0001075, FBGN0010333, FBGN0011817, FBGN0000497 110 46 7937 10.9800395256917 0.030345559804883515 0.0012831559745163368 0.05441023765210273
GOTERM_BP_FAT GO:0001736~establishment of planar polarity 7 3.910614525139665 1.7568472182316275E-4 FBGN0003053, FBGN0003391, FBGN0024836, FBGN0001075, FBGN0010333, FBGN0011817, FBGN0000497 110 61 7937 8.280029806259314 0.14325601369668983 0.004285682845065697 0.272703870387192
GOTERM_BP_FAT GO:0007164~establishment of tissue polarity 7 3.910614525139665 1.923597138864505E-4 FBGN0003053, FBGN0003391, FBGN0024836, FBGN0001075, FBGN0010333, FBGN0011817, FBGN0000497 110 62 7937 8.14648093841642 0.1557383590511907 0.004565030356060595 0.2985511784028061
GOTERM_BP_FAT GO:0001738~morphogenesis of a polarized epithelium 7 3.910614525139665 3.754177178917126E-4 FBGN0003053, FBGN0003391, FBGN0024836, FBGN0001075, FBGN0010333, FBGN0011817, FBGN0000497 110 70 7937 7.215454545454545 0.28138506438374433 0.008026870269261743 0.5818910287034296
Annotation Cluster 5 Enrichment Score: 3.233721125868956
Category Term Count % PValue Genes List Total Pop Hits Pop Total Fold Enrichment Bonferroni Benjamini FDR
GOTERM_BP_FAT GO:0043297~apical junction assembly 5 2.793296089385475 4.630196210650887E-4 FBGN0013997, FBGN0003391, FBGN0036299, FBGN0037240, FBGN0010894 110 27 7937 13.361952861952863 0.3347228950975719 0.009015814398772748 0.7172158298989317
GOTERM_BP_FAT GO:0007043~cell-cell junction assembly 5 2.793296089385475 6.135296112025378E-4 FBGN0013997, FBGN0003391, FBGN0036299, FBGN0037240, FBGN0010894 110 29 7937 12.440438871473354 0.4172935582023446 0.010743308966960075 0.9493168068183011
GOTERM_BP_FAT GO:0034329~cell junction assembly 5 2.793296089385475 7.004896115462799E-4 FBGN0013997, FBGN0003391, FBGN0036299, FBGN0037240, FBGN0010894 110 30 7937 12.025757575757577 0.46024873221063745 0.01156742334251104 1.0831860444589836
Annotation Cluster 6 Enrichment Score: 2.7120886783385334
Category Term Count % PValue Genes List Total Pop Hits Pop Total Fold Enrichment Bonferroni Benjamini FDR
GOTERM_BP_FAT GO:0007560~imaginal disc morphogenesis 12 6.70391061452514 0.0017254155027543008 FBGN0000635, FBGN0024244, FBGN0001253, FBGN0004893, FBGN0003716, FBGN0003866, FBGN0000308, FBGN0001075, FBGN0010333, FBGN0011817, FBGN0000497, FBGN0000547 110 284 7937 3.0487836107554416 0.7812174701555471 0.023833251263343902 2.648289512486157
GOTERM_BP_FAT GO:0048563~post-embryonic organ morphogenesis 12 6.70391061452514 0.0017254155027543008 FBGN0000635, FBGN0024244, FBGN0001253, FBGN0004893, FBGN0003716, FBGN0003866, FBGN0000308, FBGN0001075, FBGN0010333, FBGN0011817, FBGN0000497, FBGN0000547 110 284 7937 3.0487836107554416 0.7812174701555471 0.023833251263343902 2.648289512486157
GOTERM_BP_FAT GO:0048569~post-embryonic organ development 12 6.70391061452514 0.0024544069572865687 FBGN0000635, FBGN0024244, FBGN0001253, FBGN0004893, FBGN0003716, FBGN0003866, FBGN0000308, FBGN0001075, FBGN0010333, FBGN0011817, FBGN0000497, FBGN0000547 110 297 7937 2.9153351698806245 0.8849666367496771 0.03223467378120193 3.7473548296256265
Annotation Cluster 7 Enrichment Score: 2.642693903222452
Category Term Count % PValue Genes List Total Pop Hits Pop Total Fold Enrichment Bonferroni Benjamini FDR
GOTERM_BP_FAT GO:0048707~instar larval or pupal morphogenesis 14 7.82122905027933 8.893631994569808E-4 FBGN0001253, FBGN0004893, FBGN0034967, FBGN0003716, FBGN0000308, FBGN0003866, FBGN0001075, FBGN0010333, FBGN0011817, FBGN0000497, FBGN0010488, FBGN0000635, FBGN0024244, FBGN0000547 110 347 7937 2.9111343987424676 0.5429615918115771 0.014135287962866117 1.3733616700953188
GOTERM_BP_FAT GO:0009886~post-embryonic morphogenesis 14 7.82122905027933 0.0010415900689316735 FBGN0001253, FBGN0004893, FBGN0034967, FBGN0003716, FBGN0000308, FBGN0003866, FBGN0001075, FBGN0010333, FBGN0011817, FBGN0000497, FBGN0010488, FBGN0000635, FBGN0024244, FBGN0000547 110 353 7937 2.861653360803502 0.60031436474946 0.015687323366681993 1.6066553086276913
GOTERM_BP_FAT GO:0002165~instar larval or pupal development 14 7.82122905027933 0.00460786784887884 FBGN0001253, FBGN0004893, FBGN0034967, FBGN0003716, FBGN0000308, FBGN0003866, FBGN0001075, FBGN0010333, FBGN0011817, FBGN0000497, FBGN0010488, FBGN0000635, FBGN0024244, FBGN0000547 110 418 7937 2.4166594171378857 0.9828249027999699 0.05563599483769388 6.92660678919278
GOTERM_BP_FAT GO:0009791~post-embryonic development 14 7.82122905027933 0.006294313737898247 FBGN0001253, FBGN0004893, FBGN0034967, FBGN0003716, FBGN0000308, FBGN0003866, FBGN0001075, FBGN0010333, FBGN0011817, FBGN0000497, FBGN0010488, FBGN0000635, FBGN0024244, FBGN0000547 110 434 7937 2.327565982404692 0.9961377357518462 0.06962017237356588 9.34748882997729
Annotation Cluster 8 Enrichment Score: 2.1935758236909115
Category Term Count % PValue Genes List Total Pop Hits Pop Total Fold Enrichment Bonferroni Benjamini FDR
GOTERM_BP_FAT GO:0007432~salivary gland boundary specification 4 2.2346368715083798 0.0010165412517266015 FBGN0005631, FBGN0000611, FBGN0011592, FBGN0034013 110 15 7937 19.241212121212122 0.5913970131144453 0.015579319439509853 1.5683025400232031
GOTERM_BP_FAT GO:0010160~formation of organ boundary 4 2.2346368715083798 0.014998321347547418 FBGN0005631, FBGN0000611, FBGN0011592, FBGN0034013 110 38 7937 7.595215311004783 0.9999983229957894 0.12569701498970365 20.932828765886356
GOTERM_BP_FAT GO:0048645~organ formation 4 2.2346368715083798 0.017222843978989405 FBGN0005631, FBGN0000611, FBGN0011592, FBGN0034013 110 40 7937 7.215454545454545 0.9999997706774919 0.13549768837900467 23.663005091017318
