# Supplementary material for: Statistical inference for time course RNA-Seq data using a negative binomial mixed-effect model
Source: BMC Bioinformatics. 2016 Aug 26;17(1):324. doi: 10.1186/s12859-016-1180-9 (PMC5002174; doi:10.1186/s12859-016-1180-9)
Supplement: Additional file 2 — Functional Annotation Clustering for PDE genes. (XLSX 14 kb) [file 12859_2016_1180_MOESM2_ESM.xlsx]

## Sheet: Sheet1
Annotation Cluster 1 Enrichment Score: 8.65997319178075
Category Term Count % PValue Genes List Total Pop Hits Pop Total Fold Enrichment Bonferroni Benjamini FDR
GOTERM_BP_FAT GO:0050684~regulation of mRNA processing 21 2.9535864978902953 1.6121054865010824E-9 FBGN0004401, FBGN0004237, FBGN0017457, FBGN0039600, FBGN0016978, FBGN0004587, FBGN0005649, FBGN0039229, FBGN0005411, FBGN0014870, FBGN0014189, FBGN0029094, FBGN0040286, FBGN0039182, FBGN0035872, FBGN0024285, FBGN0086895, FBGN0015907, FBGN0004838, FBGN0000377, FBGN0003261 525 63 7937 5.03936507936507…
GOTERM_BP_FAT GO:0048024~regulation of nuclear mRNA splicing, via spliceosome 21 2.9535864978902953 1.6121054865010824E-9 FBGN0004401, FBGN0004237, FBGN0017457, FBGN0039600, FBGN0016978, FBGN0004587, FBGN0005649, FBGN0039229, FBGN0005411, FBGN0014870, FBGN0014189, FBGN0029094, FBGN0040286, FBGN0039182, FBGN0035872, FBGN0024285, FBGN0086895, FBGN0015907, FBGN0004838, FBGN0000377, FBGN0003261 525 6…
GOTERM_BP_FAT GO:0043484~regulation of RNA splicing 21 2.9535864978902953 4.029892977010344E-9 FBGN0004401, FBGN0004237, FBGN0017457, FBGN0039600, FBGN0016978, FBGN0004587, FBGN0005649, FBGN0039229, FBGN0005411, FBGN0014870, FBGN0014189, FBGN0029094, FBGN0040286, FBGN0039182, FBGN0035872, FBGN0024285, FBGN0086895, FBGN0015907, FBGN0004838, FBGN0000377, FBGN0003261 525 66 7937 4.8103030303030305 6…
Annotation Cluster 2 Enrichment Score: 7.577061500958301
Category Term Count % PValue Genes List Total Pop Hits Pop Total Fold Enrichment Bonferroni Benjamini FDR
GOTERM_BP_FAT GO:0007067~mitosis 31 4.360056258790436 1.6312633944663812E-8 FBGN0002914, FBGN0013765, FBGN0000404, FBGN0035766, FBGN0003732, FBGN0000405, FBGN0003124, FBGN0014029, FBGN0259791, FBGN0027889, FBGN0015391, FBGN0259876, FBGN0015625, FBGN0014127, FBGN0032105, FBGN0004378, FBGN0024227, FBGN0003701, FBGN0002924, FBGN0003545, FBGN0011474, FBGN0261385, FBGN0003525, FBGN0025815, FBGN0000140…
GOTERM_BP_FAT GO:0000280~nuclear division 31 4.360056258790436 2.2679748754295493E-8 FBGN0002914, FBGN0013765, FBGN0000404, FBGN0035766, FBGN0003732, FBGN0000405, FBGN0003124, FBGN0014029, FBGN0259791, FBGN0027889, FBGN0015391, FBGN0259876, FBGN0015625, FBGN0014127, FBGN0032105, FBGN0004378, FBGN0024227, FBGN0003701, FBGN0002924, FBGN0003545, FBGN0011474, FBGN0261385, FBGN0003525, FBGN0025815, FB…
GOTERM_BP_FAT GO:0048285~organelle fission 31 4.360056258790436 5.0194157289098426E-8 FBGN0002914, FBGN0013765, FBGN0000404, FBGN0035766, FBGN0003732, FBGN0000405, FBGN0003124, FBGN0014029, FBGN0259791, FBGN0027889, FBGN0015391, FBGN0259876, FBGN0015625, FBGN0014127, FBGN0032105, FBGN0004378, FBGN0024227, FBGN0003701, FBGN0002924, FBGN0003545, FBGN0011474, FBGN0261385, FBGN0003525, FBGN0025815, F…
Annotation Cluster 3 Enrichment Score: 4.894228103735169
Category Term Count % PValue Genes List Total Pop Hits Pop Total Fold Enrichment Bonferroni Benjamini FDR
GOTERM_BP_FAT GO:0015986~ATP synthesis coupled proton transport 15 2.109704641350211 1.1034305733906412E-5 FBGN0038613, FBGN0016120, FBGN0019644, FBGN0028665, FBGN0028662, FBGN0028670, FBGN0011211, FBGN0010217, FBGN0027779, FBGN0016119, FBGN0020235, FBGN0015324, FBGN0032373, FBGN0022097, FBGN0039830 525 56 7937 4.049489795918367 0.018540260803665776 3.898049599322384E-4 0.018604543195166467
GOTERM_BP_FAT GO:0015985~energy coupled proton transport, down electrochemical gradient 15 2.109704641350211 1.1034305733906412E-5 FBGN0038613, FBGN0016120, FBGN0019644, FBGN0028665, FBGN0028662, FBGN0028670, FBGN0011211, FBGN0010217, FBGN0027779, FBGN0016119, FBGN0020235, FBGN0015324, FBGN0032373, FBGN0022097, FBGN0039830 525 56 7937 4.049489795918367 0.018540260803665776 3.898049599322384E-4 0.…
GOTERM_BP_FAT GO:0034220~ion transmembrane transport 15 2.109704641350211 1.7053976598958265E-5 FBGN0038613, FBGN0016120, FBGN0019644, FBGN0028665, FBGN0028662, FBGN0028670, FBGN0011211, FBGN0010217, FBGN0027779, FBGN0016119, FBGN0020235, FBGN0015324, FBGN0032373, FBGN0022097, FBGN0039830 525 58 7937 3.909852216748768 0.028509501982090124 5.354823363806771E-4 0.028752719469338217
Annotation Cluster 4 Enrichment Score: 3.9563025970157373
Category Term Count % PValue Genes List Total Pop Hits Pop Total Fold Enrichment Bonferroni Benjamini FDR
GOTERM_BP_FAT GO:0006754~ATP biosynthetic process 18 2.5316455696202533 9.525859351459387E-6 FBGN0038613, FBGN0051729, FBGN0016120, FBGN0002921, FBGN0028665, FBGN0019644, FBGN0028662, FBGN0028670, FBGN0011211, FBGN0035032, FBGN0010217, FBGN0027779, FBGN0016119, FBGN0020235, FBGN0015324, FBGN0032373, FBGN0022097, FBGN0039830 525 78 7937 3.488791208791209 0.016026127293297998 3.511542963217096E-4 0…
GOTERM_BP_FAT GO:0046034~ATP metabolic process 18 2.5316455696202533 1.3619444757011354E-5 FBGN0038613, FBGN0051729, FBGN0016120, FBGN0002921, FBGN0028665, FBGN0019644, FBGN0028662, FBGN0028670, FBGN0011211, FBGN0035032, FBGN0010217, FBGN0027779, FBGN0016119, FBGN0020235, FBGN0015324, FBGN0032373, FBGN0022097, FBGN0039830 525 80 7937 3.4015714285714287 0.022834002065110326 4.441078088460726E-4 0.…
GOTERM_BP_FAT GO:0009145~purine nucleoside triphosphate biosynthetic process 18 2.5316455696202533 1.921570435853575E-5 FBGN0038613, FBGN0051729, FBGN0016120, FBGN0002921, FBGN0028665, FBGN0019644, FBGN0028662, FBGN0028670, FBGN0011211, FBGN0035032, FBGN0010217, FBGN0027779, FBGN0016119, FBGN0020235, FBGN0015324, FBGN0032373, FBGN0022097, FBGN0039830 525 82 7937 3.3186062717770035 0.0320648112468…
GOTERM_BP_FAT GO:0009206~purine ribonucleoside triphosphate biosynthetic process 18 2.5316455696202533 1.921570435853575E-5 FBGN0038613, FBGN0051729, FBGN0016120, FBGN0002921, FBGN0028665, FBGN0019644, FBGN0028662, FBGN0028670, FBGN0011211, FBGN0035032, FBGN0010217, FBGN0027779, FBGN0016119, FBGN0020235, FBGN0015324, FBGN0032373, FBGN0022097, FBGN0039830 525 82 7937 3.3186062717770035 0.032064811…
GOTERM_BP_FAT GO:0009142~nucleoside triphosphate biosynthetic process 18 2.5316455696202533 2.2716643823894775E-5 FBGN0038613, FBGN0051729, FBGN0016120, FBGN0002921, FBGN0028665, FBGN0019644, FBGN0028662, FBGN0028670, FBGN0011211, FBGN0035032, FBGN0010217, FBGN0027779, FBGN0016119, FBGN0020235, FBGN0015324, FBGN0032373, FBGN0022097, FBGN0039830 525 83 7937 3.278623063683305 0.03779510799162278 6.…
GOTERM_BP_FAT GO:0009201~ribonucleoside triphosphate biosynthetic process 18 2.5316455696202533 2.2716643823894775E-5 FBGN0038613, FBGN0051729, FBGN0016120, FBGN0002921, FBGN0028665, FBGN0019644, FBGN0028662, FBGN0028670, FBGN0011211, FBGN0035032, FBGN0010217, FBGN0027779, FBGN0016119, FBGN0020235, FBGN0015324, FBGN0032373, FBGN0022097, FBGN0039830 525 83 7937 3.278623063683305 0.0377951079916227…
GOTERM_BP_FAT GO:0009205~purine ribonucleoside triphosphate metabolic process 18 2.5316455696202533 4.307239627078758E-5 FBGN0038613, FBGN0051729, FBGN0016120, FBGN0002921, FBGN0028665, FBGN0019644, FBGN0028662, FBGN0028670, FBGN0011211, FBGN0035032, FBGN0010217, FBGN0027779, FBGN0016119, FBGN0020235, FBGN0015324, FBGN0032373, FBGN0022097, FBGN0039830 525 87 7937 3.1278817733990145 0.070447840142…
GOTERM_BP_FAT GO:0009144~purine nucleoside triphosphate metabolic process 18 2.5316455696202533 4.307239627078758E-5 FBGN0038613, FBGN0051729, FBGN0016120, FBGN0002921, FBGN0028665, FBGN0019644, FBGN0028662, FBGN0028670, FBGN0011211, FBGN0035032, FBGN0010217, FBGN0027779, FBGN0016119, FBGN0020235, FBGN0015324, FBGN0032373, FBGN0022097, FBGN0039830 525 87 7937 3.1278817733990145 0.0704478401421960…
GOTERM_BP_FAT GO:0009199~ribonucleoside triphosphate metabolic process 18 2.5316455696202533 5.0188576774697963E-5 FBGN0038613, FBGN0051729, FBGN0016120, FBGN0002921, FBGN0028665, FBGN0019644, FBGN0028662, FBGN0028670, FBGN0011211, FBGN0035032, FBGN0010217, FBGN0027779, FBGN0016119, FBGN0020235, FBGN0015324, FBGN0032373, FBGN0022097, FBGN0039830 525 88 7937 3.0923376623376626 0.08159973264092946 …
GOTERM_BP_FAT GO:0009152~purine ribonucleotide biosynthetic process 18 2.5316455696202533 3.3133360944075855E-4 FBGN0038613, FBGN0051729, FBGN0016120, FBGN0002921, FBGN0028665, FBGN0019644, FBGN0028662, FBGN0028670, FBGN0011211, FBGN0035032, FBGN0010217, FBGN0027779, FBGN0016119, FBGN0020235, FBGN0015324, FBGN0032373, FBGN0022097, FBGN0039830 525 102 7937 2.6678991596638655 0.4299521174927091 0.0…
GOTERM_BP_FAT GO:0009150~purine ribonucleotide metabolic process 18 2.5316455696202533 5.892889200703943E-4 FBGN0038613, FBGN0051729, FBGN0016120, FBGN0002921, FBGN0028665, FBGN0019644, FBGN0028662, FBGN0028670, FBGN0011211, FBGN0035032, FBGN0010217, FBGN0027779, FBGN0016119, FBGN0020235, FBGN0015324, FBGN0032373, FBGN0022097, FBGN0039830 525 107 7937 2.5432309746328436 0.6320207034874372 0.01183…
GOTERM_BP_FAT GO:0009260~ribonucleotide biosynthetic process 18 2.5316455696202533 5.892889200703943E-4 FBGN0038613, FBGN0051729, FBGN0016120, FBGN0002921, FBGN0028665, FBGN0019644, FBGN0028662, FBGN0028670, FBGN0011211, FBGN0035032, FBGN0010217, FBGN0027779, FBGN0016119, FBGN0020235, FBGN0015324, FBGN0032373, FBGN0022097, FBGN0039830 525 107 7937 2.5432309746328436 0.6320207034874372 0.011830987…
GOTERM_BP_FAT GO:0009259~ribonucleotide metabolic process 18 2.5316455696202533 0.0010036304841255228 FBGN0038613, FBGN0051729, FBGN0016120, FBGN0002921, FBGN0028665, FBGN0019644, FBGN0028662, FBGN0028670, FBGN0011211, FBGN0035032, FBGN0010217, FBGN0027779, FBGN0016119, FBGN0020235, FBGN0015324, FBGN0032373, FBGN0022097, FBGN0039830 525 112 7937 2.42969387755102 0.8178658984457502 0.0172275529599…
GOTERM_BP_FAT GO:0006164~purine nucleotide biosynthetic process 18 2.5316455696202533 0.003365352103589511 FBGN0038613, FBGN0051729, FBGN0016120, FBGN0002921, FBGN0028665, FBGN0019644, FBGN0028662, FBGN0028670, FBGN0011211, FBGN0035032, FBGN0010217, FBGN0027779, FBGN0016119, FBGN0020235, FBGN0015324, FBGN0032373, FBGN0022097, FBGN0039830 525 125 7937 2.1770057142857144 0.9967112998190784 0.045060…
GOTERM_BP_FAT GO:0006163~purine nucleotide metabolic process 18 2.5316455696202533 0.005056699888828852 FBGN0038613, FBGN0051729, FBGN0016120, FBGN0002921, FBGN0028665, FBGN0019644, FBGN0028662, FBGN0028670, FBGN0011211, FBGN0035032, FBGN0010217, FBGN0027779, FBGN0016119, FBGN0020235, FBGN0015324, FBGN0032373, FBGN0022097, FBGN0039830 525 130 7937 2.0932747252747252 0.9998155108546835 0.058353475…
Annotation Cluster 5 Enrichment Score: 3.2353261439662457
Category Term Count % PValue Genes List Total Pop Hits Pop Total Fold Enrichment Bonferroni Benjamini FDR
GOTERM_BP_FAT GO:0000377~RNA splicing, via transesterification reactions with bulged adenosine as nucleophile 20 2.8129395218002813 5.62534815768525E-4 FBGN0017457, FBGN0039600, FBGN0016978, FBGN0040235, FBGN0035162, FBGN0004587, FBGN0005649, FBGN0036641, FBGN0028554, FBGN0039566, FBGN0005411, FBGN0014189, FBGN0040286, FBGN0024285, FBGN0086895, FBGN0031266, FBGN0004227, FBGN0004856, FBGN0014366, …
GOTERM_BP_FAT GO:0000398~nuclear mRNA splicing, via spliceosome 20 2.8129395218002813 5.62534815768525E-4 FBGN0017457, FBGN0039600, FBGN0016978, FBGN0040235, FBGN0035162, FBGN0004587, FBGN0005649, FBGN0036641, FBGN0028554, FBGN0039566, FBGN0005411, FBGN0014189, FBGN0040286, FBGN0024285, FBGN0086895, FBGN0031266, FBGN0004227, FBGN0004856, FBGN0014366, FBGN0000377 525 126 7937 2.399697656840514 0.6…
GOTERM_BP_FAT GO:0000375~RNA splicing, via transesterification reactions 20 2.8129395218002813 6.219031479697843E-4 FBGN0017457, FBGN0039600, FBGN0016978, FBGN0040235, FBGN0035162, FBGN0004587, FBGN0005649, FBGN0036641, FBGN0028554, FBGN0039566, FBGN0005411, FBGN0014189, FBGN0040286, FBGN0024285, FBGN0086895, FBGN0031266, FBGN0004227, FBGN0004856, FBGN0014366, FBGN0000377 525 127 7937 2.380802399…
Annotation Cluster 6 Enrichment Score: 3.162205687643242
Category Term Count % PValue Genes List Total Pop Hits Pop Total Fold Enrichment Bonferroni Benjamini FDR
GOTERM_BP_FAT GO:0007442~hindgut morphogenesis 11 1.5471167369901548 3.099393826226603E-4 FBGN0003701, FBGN0000411, FBGN0002552, FBGN0043903, FBGN0000377, FBGN0014127, FBGN0003254, FBGN0001311, FBGN0003448, FBGN0003169, FBGN0001325 525 42 7937 3.959501133786848 0.40888143889968376 0.006893742472373066 0.521340585763308
GOTERM_BP_FAT GO:0007439~ectodermal gut development 11 1.5471167369901548 6.76183393077813E-4 FBGN0003701, FBGN0000411, FBGN0002552, FBGN0043903, FBGN0000377, FBGN0014127, FBGN0003254, FBGN0001311, FBGN0003448, FBGN0003169, FBGN0001325 525 46 7937 3.6151966873706005 0.6824737971734798 0.013250899476115574 1.1340938806565282
GOTERM_BP_FAT GO:0048567~ectodermal gut morphogenesis 11 1.5471167369901548 6.76183393077813E-4 FBGN0003701, FBGN0000411, FBGN0002552, FBGN0043903, FBGN0000377, FBGN0014127, FBGN0003254, FBGN0001311, FBGN0003448, FBGN0003169, FBGN0001325 525 46 7937 3.6151966873706005 0.6824737971734798 0.013250899476115574 1.1340938806565282
GOTERM_BP_FAT GO:0048547~gut morphogenesis 11 1.5471167369901548 8.092198279001353E-4 FBGN0003701, FBGN0000411, FBGN0002552, FBGN0043903, FBGN0000377, FBGN0014127, FBGN0003254, FBGN0001311, FBGN0003448, FBGN0003169, FBGN0001325 525 47 7937 3.5382776089159065 0.7466523010057955 0.014974577890366714 1.3557932374488435
GOTERM_BP_FAT GO:0055123~digestive system development 11 1.5471167369901548 9.630454797186447E-4 FBGN0003701, FBGN0000411, FBGN0002552, FBGN0043903, FBGN0000377, FBGN0014127, FBGN0003254, FBGN0001311, FBGN0003448, FBGN0003169, FBGN0001325 525 48 7937 3.464563492063492 0.8048744579343208 0.016877945538715466 1.6115538995488121
GOTERM_BP_FAT GO:0048546~digestive tract morphogenesis 11 1.5471167369901548 9.630454797186447E-4 FBGN0003701, FBGN0000411, FBGN0002552, FBGN0043903, FBGN0000377, FBGN0014127, FBGN0003254, FBGN0001311, FBGN0003448, FBGN0003169, FBGN0001325 525 48 7937 3.464563492063492 0.8048744579343208 0.016877945538715466 1.6115538995488121
Annotation Cluster 7 Enrichment Score: 2.987882354524608
Category Term Count % PValue Genes List Total Pop Hits Pop Total Fold Enrichment Bonferroni Benjamini FDR
GOTERM_BP_FAT GO:0046356~acetyl-CoA catabolic process 9 1.2658227848101267 8.744720628790321E-4 FBGN0014028, FBGN0010100, FBGN0010352, FBGN0027291, FBGN0037891, FBGN0039358, FBGN0036762, FBGN0004888, FBGN0001248 525 32 7937 4.251964285714286 0.773215139887939 0.015827742011483847 1.4643621878761448
GOTERM_BP_FAT GO:0006099~tricarboxylic acid cycle 9 1.2658227848101267 8.744720628790321E-4 FBGN0014028, FBGN0010100, FBGN0010352, FBGN0027291, FBGN0037891, FBGN0039358, FBGN0036762, FBGN0004888, FBGN0001248 525 32 7937 4.251964285714286 0.773215139887939 0.015827742011483847 1.4643621878761448
GOTERM_BP_FAT GO:0009109~coenzyme catabolic process 9 1.2658227848101267 0.0010887377393828442 FBGN0014028, FBGN0010100, FBGN0010352, FBGN0027291, FBGN0037891, FBGN0039358, FBGN0036762, FBGN0004888, FBGN0001248 525 33 7937 4.123116883116883 0.8423700549362754 0.017949744467776974 1.8200748938393296
GOTERM_BP_FAT GO:0051187~cofactor catabolic process 9 1.2658227848101267 0.001342936338895876 FBGN0014028, FBGN0010100, FBGN0010352, FBGN0027291, FBGN0037891, FBGN0039358, FBGN0036762, FBGN0004888, FBGN0001248 525 34 7937 4.001848739495798 0.8976288915995004 0.02032352526787351 2.240515492413764
Annotation Cluster 8 Enrichment Score: 2.8746425800950433
Category Term Count % PValue Genes List Total Pop Hits Pop Total Fold Enrichment Bonferroni Benjamini FDR
GOTERM_BP_FAT GO:0007400~neuroblast fate determination 8 1.1251758087201125 8.866345137494812E-4 FBGN0003520, FBGN0000117, FBGN0010382, FBGN0004595, FBGN0001325, FBGN0040080, FBGN0001180, FBGN0015396 525 25 7937 4.837790476190476 0.7778492692196612 0.015876858917604597 1.4845860665523625
GOTERM_BP_FAT GO:0014017~neuroblast fate commitment 8 1.1251758087201125 0.0014594809760241723 FBGN0003520, FBGN0000117, FBGN0010382, FBGN0004595, FBGN0001325, FBGN0040080, FBGN0001180, FBGN0015396 525 27 7937 4.479435626102293 0.9160125424882408 0.02168260910850106 2.432711738783122
GOTERM_BP_FAT GO:0014016~neuroblast differentiation 8 1.1251758087201125 0.0018370847344111112 FBGN0003520, FBGN0000117, FBGN0010382, FBGN0004595, FBGN0001325, FBGN0040080, FBGN0001180, FBGN0015396 525 28 7937 4.319455782312925 0.9557792488899807 0.025865988455254896 3.0529875096269143
Annotation Cluster 9 Enrichment Score: 2.755840320608603
Category Term Count % PValue Genes List Total Pop Hits Pop Total Fold Enrichment Bonferroni Benjamini FDR
GOTERM_BP_FAT GO:0006007~glucose catabolic process 10 1.4064697609001406 0.0016579102371770597 FBGN0000064, FBGN0043456, FBGN0004654, FBGN0250906, FBGN0010352, FBGN0001092, FBGN0014869, FBGN0028325, FBGN0003178, FBGN0003071 525 43 7937 3.515836101882614 0.9400442932838087 0.023765599890372968 2.7591281042193994
GOTERM_BP_FAT GO:0019320~hexose catabolic process 10 1.4064697609001406 0.0016579102371770597 FBGN0000064, FBGN0043456, FBGN0004654, FBGN0250906, FBGN0010352, FBGN0001092, FBGN0014869, FBGN0028325, FBGN0003178, FBGN0003071 525 43 7937 3.515836101882614 0.9400442932838087 0.023765599890372968 2.7591281042193994
GOTERM_BP_FAT GO:0046365~monosaccharide catabolic process 10 1.4064697609001406 0.001964974920569563 FBGN0000064, FBGN0043456, FBGN0004654, FBGN0250906, FBGN0010352, FBGN0001092, FBGN0014869, FBGN0028325, FBGN0003178, FBGN0003071 525 44 7937 3.4359307359307363 0.9644165983639932 0.02719266052458813 3.262225703332833
Annotation Cluster 10 Enrichment Score: 2.3854905702201417
Category Term Count % PValue Genes List Total Pop Hits Pop Total Fold Enrichment Bonferroni Benjamini FDR
GOTERM_BP_FAT GO:0048812~neuron projection morphogenesis 34 4.781997187060478 0.0011187736487088596 FBGN0086680, FBGN0026598, FBGN0001250, FBGN0027620, FBGN0025716, FBGN0003169, FBGN0025463, FBGN0002526, FBGN0000636, FBGN0086356, FBGN0011771, FBGN0250789, FBGN0015396, FBGN0005630, FBGN0000541, FBGN0003721, FBGN0043900, FBGN0004657, FBGN0029094, FBGN0003448, FBGN0013733, FBGN0011260, FBGN0004595, …
GOTERM_BP_FAT GO:0031175~neuron projection development 34 4.781997187060478 0.0011879647049487482 FBGN0086680, FBGN0026598, FBGN0001250, FBGN0027620, FBGN0025716, FBGN0003169, FBGN0025463, FBGN0002526, FBGN0000636, FBGN0086356, FBGN0011771, FBGN0250789, FBGN0015396, FBGN0005630, FBGN0000541, FBGN0003721, FBGN0043900, FBGN0004657, FBGN0029094, FBGN0003448, FBGN0013733, FBGN0011260, FBGN0004595, FB…
GOTERM_BP_FAT GO:0048667~cell morphogenesis involved in neuron differentiation 34 4.781997187060478 0.001260753194667421 FBGN0086680, FBGN0026598, FBGN0001250, FBGN0027620, FBGN0025716, FBGN0003169, FBGN0025463, FBGN0002526, FBGN0000636, FBGN0086356, FBGN0011771, FBGN0250789, FBGN0015396, FBGN0005630, FBGN0000541, FBGN0003721, FBGN0043900, FBGN0004657, FBGN0029094, FBGN0003448, FBGN0013733, FBGN0…
GOTERM_BP_FAT GO:0048858~cell projection morphogenesis 34 4.781997187060478 0.0067374849196574944 FBGN0086680, FBGN0026598, FBGN0001250, FBGN0027620, FBGN0025716, FBGN0003169, FBGN0025463, FBGN0002526, FBGN0000636, FBGN0086356, FBGN0011771, FBGN0250789, FBGN0015396, FBGN0005630, FBGN0000541, FBGN0003721, FBGN0043900, FBGN0004657, FBGN0029094, FBGN0003448, FBGN0013733, FBGN0011260, FBGN0004595, FB…
GOTERM_BP_FAT GO:0032990~cell part morphogenesis 34 4.781997187060478 0.010982426271600756 FBGN0086680, FBGN0026598, FBGN0001250, FBGN0027620, FBGN0025716, FBGN0003169, FBGN0025463, FBGN0002526, FBGN0000636, FBGN0086356, FBGN0011771, FBGN0250789, FBGN0015396, FBGN0005630, FBGN0000541, FBGN0003721, FBGN0043900, FBGN0004657, FBGN0029094, FBGN0003448, FBGN0013733, FBGN0011260, FBGN0004595, FBGN00867…
GOTERM_BP_FAT GO:0030030~cell projection organization 34 4.781997187060478 0.03923599157117533 FBGN0086680, FBGN0026598, FBGN0001250, FBGN0027620, FBGN0025716, FBGN0003169, FBGN0025463, FBGN0002526, FBGN0000636, FBGN0086356, FBGN0011771, FBGN0250789, FBGN0015396, FBGN0005630, FBGN0000541, FBGN0003721, FBGN0043900, FBGN0004657, FBGN0029094, FBGN0003448, FBGN0013733, FBGN0011260, FBGN0004595, FBGN0…
