# Supplementary material for: Statistical inference for time course RNA-Seq data using a negative binomial mixed-effect model
Source: BMC Bioinformatics. 2016 Aug 26;17(1):324. doi: 10.1186/s12859-016-1180-9 (PMC5002174; doi:10.1186/s12859-016-1180-9)
Supplement: Additional file 3 — Functional Annotation Clustering for genes specifically found by NBMM in comparison with edgeR. (XLSX 14 kb) [file 12859_2016_1180_MOESM3_ESM.xlsx]

## Sheet: Sheet1
Annotation Cluster 1 Enrichment Score: 8.891136960022251
Category Term Count % PValue Genes List Total Pop Hits Pop Total Fold Enrichment Bonferroni Benjamini FDR
GOTERM_BP_FAT GO:0050684~regulation of mRNA processing 20 3.2520325203252036 9.59090929666396E-10 FBGN0004401, FBGN0004237, FBGN0017457, FBGN0039600, FBGN0016978, FBGN0004587, FBGN0005649, FBGN0039229, FBGN0005411, FBGN0014870, FBGN0014189, FBGN0029094, FBGN0039182, FBGN0035872, FBGN0024285, FBGN0086895, FBGN0015907, FBGN0004838, FBGN0000377, FBGN0003261 454 63 7937 5.549961541150968 1.6026396402…
GOTERM_BP_FAT GO:0048024~regulation of nuclear mRNA splicing, via spliceosome 20 3.2520325203252036 9.59090929666396E-10 FBGN0004401, FBGN0004237, FBGN0017457, FBGN0039600, FBGN0016978, FBGN0004587, FBGN0005649, FBGN0039229, FBGN0005411, FBGN0014870, FBGN0014189, FBGN0029094, FBGN0039182, FBGN0035872, FBGN0024285, FBGN0086895, FBGN0015907, FBGN0004838, FBGN0000377, FBGN0003261 454 63 7937 5.54996…
GOTERM_BP_FAT GO:0043484~regulation of RNA splicing 20 3.2520325203252036 2.30605442245388E-9 FBGN0004401, FBGN0004237, FBGN0017457, FBGN0039600, FBGN0016978, FBGN0004587, FBGN0005649, FBGN0039229, FBGN0005411, FBGN0014870, FBGN0014189, FBGN0029094, FBGN0039182, FBGN0035872, FBGN0024285, FBGN0086895, FBGN0015907, FBGN0004838, FBGN0000377, FBGN0003261 454 66 7937 5.297690562007743 3.85340958020119…
Annotation Cluster 2 Enrichment Score: 7.186040055943274
Category Term Count % PValue Genes List Total Pop Hits Pop Total Fold Enrichment Bonferroni Benjamini FDR
GOTERM_BP_FAT GO:0007067~mitosis 28 4.5528455284552845 4.207552462535146E-8 FBGN0002914, FBGN0013765, FBGN0000404, FBGN0035766, FBGN0003732, FBGN0000405, FBGN0003124, FBGN0014029, FBGN0259791, FBGN0027889, FBGN0015391, FBGN0259876, FBGN0015625, FBGN0014127, FBGN0032105, FBGN0004378, FBGN0024227, FBGN0002924, FBGN0003545, FBGN0011474, FBGN0261385, FBGN0025815, FBGN0000140, FBGN0014861, FBGN0002638…
GOTERM_BP_FAT GO:0000280~nuclear division 28 4.5528455284552845 5.664232280476938E-8 FBGN0002914, FBGN0013765, FBGN0000404, FBGN0035766, FBGN0003732, FBGN0000405, FBGN0003124, FBGN0014029, FBGN0259791, FBGN0027889, FBGN0015391, FBGN0259876, FBGN0015625, FBGN0014127, FBGN0032105, FBGN0004378, FBGN0024227, FBGN0002924, FBGN0003545, FBGN0011474, FBGN0261385, FBGN0025815, FBGN0000140, FBGN0014861, FB…
GOTERM_BP_FAT GO:0048285~organelle fission 28 4.5528455284552845 1.1606712784978059E-7 FBGN0002914, FBGN0013765, FBGN0000404, FBGN0035766, FBGN0003732, FBGN0000405, FBGN0003124, FBGN0014029, FBGN0259791, FBGN0027889, FBGN0015391, FBGN0259876, FBGN0015625, FBGN0014127, FBGN0032105, FBGN0004378, FBGN0024227, FBGN0002924, FBGN0003545, FBGN0011474, FBGN0261385, FBGN0025815, FBGN0000140, FBGN0014861, …
Annotation Cluster 3 Enrichment Score: 5.808122952471427
Category Term Count % PValue Genes List Total Pop Hits Pop Total Fold Enrichment Bonferroni Benjamini FDR
GOTERM_BP_FAT GO:0042775~mitochondrial ATP synthesis coupled electron transport 17 2.7642276422764227 7.34024790575652E-7 FBGN0034877, FBGN0250814, FBGN0031771, FBGN0032833, FBGN0014028, FBGN0035600, FBGN0015031, FBGN0037001, FBGN0036728, FBGN0038271, FBGN0040529, FBGN0040773, FBGN0030733, FBGN0029868, FBGN0021906, FBGN0039909, FBGN0030718 454 67 7937 4.4358274705766325 0.001225803963075589 3.227…
GOTERM_BP_FAT GO:0042773~ATP synthesis coupled electron transport 17 2.7642276422764227 1.6915450413679554E-6 FBGN0034877, FBGN0250814, FBGN0031771, FBGN0032833, FBGN0014028, FBGN0035600, FBGN0015031, FBGN0037001, FBGN0036728, FBGN0038271, FBGN0040529, FBGN0040773, FBGN0030733, FBGN0029868, FBGN0021906, FBGN0039909, FBGN0030718 454 71 7937 4.185921697586399 0.0028225831552155523 6.89384566785467E…
GOTERM_BP_FAT GO:0022904~respiratory electron transport chain 17 2.7642276422764227 3.0313553427462313E-6 FBGN0034877, FBGN0250814, FBGN0031771, FBGN0032833, FBGN0014028, FBGN0035600, FBGN0015031, FBGN0037001, FBGN0036728, FBGN0038271, FBGN0040529, FBGN0040773, FBGN0030733, FBGN0029868, FBGN0021906, FBGN0039909, FBGN0030718 454 74 7937 4.01622216930587 0.005052594938427135 1.1255816385991047E-4 0…
Annotation Cluster 4 Enrichment Score: 3.560299345291741
Category Term Count % PValue Genes List Total Pop Hits Pop Total Fold Enrichment Bonferroni Benjamini FDR
GOTERM_BP_FAT GO:0000377~RNA splicing, via transesterification reactions with bulged adenosine as nucleophile 19 3.089430894308943 2.662153167593691E-4 FBGN0017457, FBGN0039600, FBGN0016978, FBGN0040235, FBGN0035162, FBGN0004587, FBGN0005649, FBGN0036641, FBGN0028554, FBGN0039566, FBGN0005411, FBGN0014189, FBGN0024285, FBGN0086895, FBGN0031266, FBGN0004227, FBGN0004856, FBGN0014366, FBGN0000377 4…
GOTERM_BP_FAT GO:0000398~nuclear mRNA splicing, via spliceosome 19 3.089430894308943 2.662153167593691E-4 FBGN0017457, FBGN0039600, FBGN0016978, FBGN0040235, FBGN0035162, FBGN0004587, FBGN0005649, FBGN0036641, FBGN0028554, FBGN0039566, FBGN0005411, FBGN0014189, FBGN0024285, FBGN0086895, FBGN0031266, FBGN0004227, FBGN0004856, FBGN0014366, FBGN0000377 454 126 7937 2.63623173204671 0.359114853791540…
GOTERM_BP_FAT GO:0000375~RNA splicing, via transesterification reactions 19 3.089430894308943 2.941954054668706E-4 FBGN0017457, FBGN0039600, FBGN0016978, FBGN0040235, FBGN0035162, FBGN0004587, FBGN0005649, FBGN0036641, FBGN0028554, FBGN0039566, FBGN0005411, FBGN0014189, FBGN0024285, FBGN0086895, FBGN0031266, FBGN0004227, FBGN0004856, FBGN0014366, FBGN0000377 454 127 7937 2.615474001873114 0.38839…
Annotation Cluster 5 Enrichment Score: 3.5282260411409214
Category Term Count % PValue Genes List Total Pop Hits Pop Total Fold Enrichment Bonferroni Benjamini FDR
GOTERM_BP_FAT GO:0015985~energy coupled proton transport, down electrochemical gradient 12 1.951219512195122 2.662240026699481E-4 FBGN0038613, FBGN0011211, FBGN0016120, FBGN0010217, FBGN0016119, FBGN0020235, FBGN0015324, FBGN0032373, FBGN0019644, FBGN0022097, FBGN0028662, FBGN0039830 454 56 7937 3.746224040276904 0.3591241581083352 0.005616063472732247 0.44717259844404555
GOTERM_BP_FAT GO:0015986~ATP synthesis coupled proton transport 12 1.951219512195122 2.662240026699481E-4 FBGN0038613, FBGN0011211, FBGN0016120, FBGN0010217, FBGN0016119, FBGN0020235, FBGN0015324, FBGN0032373, FBGN0019644, FBGN0022097, FBGN0028662, FBGN0039830 454 56 7937 3.746224040276904 0.3591241581083352 0.005616063472732247 0.44717259844404555
GOTERM_BP_FAT GO:0034220~ion transmembrane transport 12 1.951219512195122 3.6713641183078974E-4 FBGN0038613, FBGN0011211, FBGN0016120, FBGN0010217, FBGN0016119, FBGN0020235, FBGN0015324, FBGN0032373, FBGN0019644, FBGN0022097, FBGN0028662, FBGN0039830 454 58 7937 3.6170439009570106 0.4586003715460423 0.0068706433804727185 0.6161815920119884
Annotation Cluster 6 Enrichment Score: 3.108854815317582
Category Term Count % PValue Genes List Total Pop Hits Pop Total Fold Enrichment Bonferroni Benjamini FDR
GOTERM_BP_FAT GO:0006754~ATP biosynthetic process 15 2.4390243902439024 1.1197266847549777E-4 FBGN0038613, FBGN0051729, FBGN0016120, FBGN0002921, FBGN0019644, FBGN0028662, FBGN0011211, FBGN0035032, FBGN0010217, FBGN0016119, FBGN0015324, FBGN0020235, FBGN0032373, FBGN0022097, FBGN0039830 454 78 7937 3.361995933581837 0.17065314129983167 0.002965701611839733 0.18830858118278337
GOTERM_BP_FAT GO:0046034~ATP metabolic process 15 2.4390243902439024 1.4853112572308437E-4 FBGN0038613, FBGN0051729, FBGN0016120, FBGN0002921, FBGN0019644, FBGN0028662, FBGN0011211, FBGN0035032, FBGN0010217, FBGN0016119, FBGN0015324, FBGN0020235, FBGN0032373, FBGN0022097, FBGN0039830 454 80 7937 3.277946035242291 0.21980699319652586 0.003697831868750834 0.24971803116923263
GOTERM_BP_FAT GO:0009145~purine nucleoside triphosphate biosynthetic process 15 2.4390243902439024 1.949858153284533E-4 FBGN0038613, FBGN0051729, FBGN0016120, FBGN0002921, FBGN0019644, FBGN0028662, FBGN0011211, FBGN0035032, FBGN0010217, FBGN0016119, FBGN0015324, FBGN0020235, FBGN0032373, FBGN0022097, FBGN0039830 454 82 7937 3.197996131943698 0.27808874763705627 0.00445379295776549 0.3276995117064…
GOTERM_BP_FAT GO:0009206~purine ribonucleoside triphosphate biosynthetic process 15 2.4390243902439024 1.949858153284533E-4 FBGN0038613, FBGN0051729, FBGN0016120, FBGN0002921, FBGN0019644, FBGN0028662, FBGN0011211, FBGN0035032, FBGN0010217, FBGN0016119, FBGN0015324, FBGN0020235, FBGN0032373, FBGN0022097, FBGN0039830 454 82 7937 3.197996131943698 0.27808874763705627 0.00445379295776549 0.327699511…
GOTERM_BP_FAT GO:0009142~nucleoside triphosphate biosynthetic process 15 2.4390243902439024 2.2257513758618214E-4 FBGN0038613, FBGN0051729, FBGN0016120, FBGN0002921, FBGN0019644, FBGN0028662, FBGN0011211, FBGN0035032, FBGN0010217, FBGN0016119, FBGN0015324, FBGN0020235, FBGN0032373, FBGN0022097, FBGN0039830 454 83 7937 3.159466058064859 0.31062125150452613 0.005013934696164513 0.37398537120885145
GOTERM_BP_FAT GO:0009201~ribonucleoside triphosphate biosynthetic process 15 2.4390243902439024 2.2257513758618214E-4 FBGN0038613, FBGN0051729, FBGN0016120, FBGN0002921, FBGN0019644, FBGN0028662, FBGN0011211, FBGN0035032, FBGN0010217, FBGN0016119, FBGN0015324, FBGN0020235, FBGN0032373, FBGN0022097, FBGN0039830 454 83 7937 3.159466058064859 0.31062125150452613 0.005013934696164513 0.37398537120885…
GOTERM_BP_FAT GO:0009144~purine nucleoside triphosphate metabolic process 15 2.4390243902439024 3.6916775878616297E-4 FBGN0038613, FBGN0051729, FBGN0016120, FBGN0002921, FBGN0019644, FBGN0028662, FBGN0011211, FBGN0035032, FBGN0010217, FBGN0016119, FBGN0015324, FBGN0020235, FBGN0032373, FBGN0022097, FBGN0039830 454 87 7937 3.0142032507975083 0.4604356471152903 0.006832035012633075 0.61958093721955…
GOTERM_BP_FAT GO:0009205~purine ribonucleoside triphosphate metabolic process 15 2.4390243902439024 3.6916775878616297E-4 FBGN0038613, FBGN0051729, FBGN0016120, FBGN0002921, FBGN0019644, FBGN0028662, FBGN0011211, FBGN0035032, FBGN0010217, FBGN0016119, FBGN0015324, FBGN0020235, FBGN0032373, FBGN0022097, FBGN0039830 454 87 7937 3.0142032507975083 0.4604356471152903 0.006832035012633075 0.6195809372…
GOTERM_BP_FAT GO:0009199~ribonucleoside triphosphate metabolic process 15 2.4390243902439024 4.166312977217927E-4 FBGN0038613, FBGN0051729, FBGN0016120, FBGN0002921, FBGN0019644, FBGN0028662, FBGN0011211, FBGN0035032, FBGN0010217, FBGN0016119, FBGN0015324, FBGN0020235, FBGN0032373, FBGN0022097, FBGN0039830 454 88 7937 2.979950941129355 0.501591853454662 0.007540297438609289 0.6989773833801172
GOTERM_BP_FAT GO:0009152~purine ribonucleotide biosynthetic process 15 2.4390243902439024 0.001854547038080432 FBGN0038613, FBGN0051729, FBGN0016120, FBGN0002921, FBGN0019644, FBGN0028662, FBGN0011211, FBGN0035032, FBGN0010217, FBGN0016119, FBGN0015324, FBGN0020235, FBGN0032373, FBGN0022097, FBGN0039830 454 102 7937 2.570938066856699 0.9550329478072195 0.025728978847959216 3.0762152300876866
GOTERM_BP_FAT GO:0009260~ribonucleotide biosynthetic process 15 2.4390243902439024 0.002924473518878618 FBGN0038613, FBGN0051729, FBGN0016120, FBGN0002921, FBGN0019644, FBGN0028662, FBGN0011211, FBGN0035032, FBGN0010217, FBGN0016119, FBGN0015324, FBGN0020235, FBGN0032373, FBGN0022097, FBGN0039830 454 107 7937 2.4508007740129276 0.9925082649831388 0.037512329116311305 4.810227595296002
GOTERM_BP_FAT GO:0009150~purine ribonucleotide metabolic process 15 2.4390243902439024 0.002924473518878618 FBGN0038613, FBGN0051729, FBGN0016120, FBGN0002921, FBGN0019644, FBGN0028662, FBGN0011211, FBGN0035032, FBGN0010217, FBGN0016119, FBGN0015324, FBGN0020235, FBGN0032373, FBGN0022097, FBGN0039830 454 107 7937 2.4508007740129276 0.9925082649831388 0.037512329116311305 4.810227595296002
GOTERM_BP_FAT GO:0009259~ribonucleotide metabolic process 15 2.4390243902439024 0.004455730055008837 FBGN0038613, FBGN0051729, FBGN0016120, FBGN0002921, FBGN0019644, FBGN0028662, FBGN0011211, FBGN0035032, FBGN0010217, FBGN0016119, FBGN0015324, FBGN0020235, FBGN0032373, FBGN0022097, FBGN0039830 454 112 7937 2.3413900251730646 0.999425587044172 0.05154708715051237 7.241207613409162
GOTERM_BP_FAT GO:0006164~purine nucleotide biosynthetic process 15 2.4390243902439024 0.011591149787692167 FBGN0038613, FBGN0051729, FBGN0016120, FBGN0002921, FBGN0019644, FBGN0028662, FBGN0011211, FBGN0035032, FBGN0010217, FBGN0016119, FBGN0015324, FBGN0020235, FBGN0032373, FBGN0022097, FBGN0039830 454 125 7937 2.097885462555066 0.999999996539801 0.10827692219483354 17.818918584931776
GOTERM_BP_FAT GO:0006163~purine nucleotide metabolic process 15 2.4390243902439024 0.015984935202976124 FBGN0038613, FBGN0051729, FBGN0016120, FBGN0002921, FBGN0019644, FBGN0028662, FBGN0011211, FBGN0035032, FBGN0010217, FBGN0016119, FBGN0015324, FBGN0020235, FBGN0032373, FBGN0022097, FBGN0039830 454 130 7937 2.0171975601491017 0.9999999999979774 0.13278544227488887 23.756392269733308
Annotation Cluster 7 Enrichment Score: 3.1082112283592793
Category Term Count % PValue Genes List Total Pop Hits Pop Total Fold Enrichment Bonferroni Benjamini FDR
GOTERM_BP_FAT GO:0006099~tricarboxylic acid cycle 9 1.4634146341463417 3.298579270590709E-4 FBGN0014028, FBGN0010100, FBGN0010352, FBGN0027291, FBGN0037891, FBGN0039358, FBGN0036762, FBGN0004888, FBGN0001248 454 32 7937 4.916919052863436 0.42379024335536264 0.006316558364126368 0.5537787149548667
GOTERM_BP_FAT GO:0046356~acetyl-CoA catabolic process 9 1.4634146341463417 3.298579270590709E-4 FBGN0014028, FBGN0010100, FBGN0010352, FBGN0027291, FBGN0037891, FBGN0039358, FBGN0036762, FBGN0004888, FBGN0001248 454 32 7937 4.916919052863436 0.42379024335536264 0.006316558364126368 0.5537787149548667
GOTERM_BP_FAT GO:0009109~coenzyme catabolic process 9 1.4634146341463417 4.140118569870193E-4 FBGN0014028, FBGN0010100, FBGN0010352, FBGN0027291, FBGN0037891, FBGN0039358, FBGN0036762, FBGN0004888, FBGN0001248 454 33 7937 4.767921505806968 0.4994045865466368 0.007575087068305009 0.6945971698649966
GOTERM_BP_FAT GO:0051187~cofactor catabolic process 9 1.4634146341463417 5.148091037158473E-4 FBGN0014028, FBGN0010100, FBGN0010352, FBGN0027291, FBGN0037891, FBGN0039358, FBGN0036762, FBGN0004888, FBGN0001248 454 34 7937 4.6276885203420575 0.5770357079998192 0.009112140299076033 0.8630187505736187
KEGG_PATHWAY dme00020:Citrate cycle (TCA cycle) 9 1.4634146341463417 0.012405978095769134 FBGN0014028, FBGN0010100, FBGN0010352, FBGN0027291, FBGN0037891, FBGN0039358, FBGN0036762, FBGN0004888, FBGN0001248 151 44 2054 2.7823600240818784 0.5445481177674689 0.1784942164333826 11.874038639491557
Annotation Cluster 8 Enrichment Score: 2.531498691496259
Category Term Count % PValue Genes List Total Pop Hits Pop Total Fold Enrichment Bonferroni Benjamini FDR
GOTERM_BP_FAT GO:0007351~tripartite regional subdivision 18 2.9268292682926833 0.0024792936664995444 FBGN0035089, FBGN0003721, FBGN0000308, FBGN0004638, FBGN0001180, FBGN0003512, FBGN0003391, FBGN0000463, FBGN0004838, FBGN0003520, FBGN0015402, FBGN0003430, FBGN0026238, FBGN0000273, FBGN0002552, FBGN0259139, FBGN0011661, FBGN0001325 454 140 7937 2.2477344241661426 0.9842047174088456 0.033161621561…
GOTERM_BP_FAT GO:0008595~determination of anterior/posterior axis, embryo 18 2.9268292682926833 0.0024792936664995444 FBGN0035089, FBGN0003721, FBGN0000308, FBGN0004638, FBGN0001180, FBGN0003512, FBGN0003391, FBGN0000463, FBGN0004838, FBGN0003520, FBGN0015402, FBGN0003430, FBGN0026238, FBGN0000273, FBGN0002552, FBGN0259139, FBGN0011661, FBGN0001325 454 140 7937 2.2477344241661426 0.98420471740884…
GOTERM_BP_FAT GO:0009948~anterior/posterior axis specification 18 2.9268292682926833 0.004138547875494306 FBGN0035089, FBGN0003721, FBGN0000308, FBGN0004638, FBGN0001180, FBGN0003512, FBGN0003391, FBGN0000463, FBGN0004838, FBGN0003520, FBGN0015402, FBGN0003430, FBGN0026238, FBGN0000273, FBGN0002552, FBGN0259139, FBGN0011661, FBGN0001325 454 147 7937 2.1406994515868023 0.9990218653287635 0.0486327…
Annotation Cluster 9 Enrichment Score: 2.482964000849966
Category Term Count % PValue Genes List Total Pop Hits Pop Total Fold Enrichment Bonferroni Benjamini FDR
GOTERM_BP_FAT GO:0007400~neuroblast fate determination 7 1.1382113821138211 0.0023360092175928136 FBGN0003520, FBGN0000117, FBGN0010382, FBGN0001325, FBGN0040080, FBGN0001180, FBGN0015396 454 25 7937 4.895066079295154 0.9799201366203579 0.03178182815034947 3.86015768056277
GOTERM_BP_FAT GO:0014017~neuroblast fate commitment 7 1.1382113821138211 0.0035436941496009454 FBGN0003520, FBGN0000117, FBGN0010382, FBGN0001325, FBGN0040080, FBGN0001180, FBGN0015396 454 27 7937 4.532468591939958 0.9973469087049068 0.044272711948876387 5.800413792137171
GOTERM_BP_FAT GO:0014016~neuroblast differentiation 7 1.1382113821138211 0.004297117347507448 FBGN0003520, FBGN0000117, FBGN0010382, FBGN0001325, FBGN0040080, FBGN0001180, FBGN0015396 454 28 7937 4.370594713656388 0.9992503882230828 0.05010106038762352 6.992136529996074
Annotation Cluster 10 Enrichment Score: 2.4707758199724483
Category Term Count % PValue Genes List Total Pop Hits Pop Total Fold Enrichment Bonferroni Benjamini FDR
GOTERM_BP_FAT GO:0010557~positive regulation of macromolecule biosynthetic process 18 2.9268292682926833 0.0010049043672901888 FBGN0005630, FBGN0027835, FBGN0034967, FBGN0000411, FBGN0000117, FBGN0025716, FBGN0003607, FBGN0001180, FBGN0025463, FBGN0037657, FBGN0004838, FBGN0003520, FBGN0002552, FBGN0010282, FBGN0043364, FBGN0011604, FBGN0030093, FBGN0000212 454 129 7937 2.439401700645426 0.813633…
GOTERM_BP_FAT GO:0009891~positive regulation of biosynthetic process 18 2.9268292682926833 0.006205458895268053 FBGN0005630, FBGN0027835, FBGN0034967, FBGN0000411, FBGN0000117, FBGN0025716, FBGN0003607, FBGN0001180, FBGN0025463, FBGN0037657, FBGN0004838, FBGN0003520, FBGN0002552, FBGN0010282, FBGN0043364, FBGN0011604, FBGN0030093, FBGN0000212 454 153 7937 2.056750453485359 0.9999696170431389 0.06…
GOTERM_BP_FAT GO:0031328~positive regulation of cellular biosynthetic process 18 2.9268292682926833 0.006205458895268053 FBGN0005630, FBGN0027835, FBGN0034967, FBGN0000411, FBGN0000117, FBGN0025716, FBGN0003607, FBGN0001180, FBGN0025463, FBGN0037657, FBGN0004838, FBGN0003520, FBGN0002552, FBGN0010282, FBGN0043364, FBGN0011604, FBGN0030093, FBGN0000212 454 153 7937 2.056750453485359 0.999969617043…
Annotation Cluster 11 Enrichment Score: 2.316292393778111
Category Term Count % PValue Genes List Total Pop Hits Pop Total Fold Enrichment Bonferroni Benjamini FDR
GOTERM_BP_FAT GO:0043297~apical junction assembly 7 1.1382113821138211 0.0035436941496009454 FBGN0003391, FBGN0002921, FBGN0002968, FBGN0004167, FBGN0001104, FBGN0000117, FBGN0067864 454 27 7937 4.532468591939958 0.9973469087049068 0.044272711948876387 5.800413792137171
GOTERM_BP_FAT GO:0007043~cell-cell junction assembly 7 1.1382113821138211 0.005162489374216581 FBGN0003391, FBGN0002921, FBGN0002968, FBGN0004167, FBGN0001104, FBGN0000117, FBGN0067864 454 29 7937 4.219884551116512 0.9998246740660354 0.056393521756328946 8.34343218758724
GOTERM_BP_FAT GO:0034329~cell junction assembly 7 1.1382113821138211 0.006149041389367177 FBGN0003391, FBGN0002921, FBGN0002968, FBGN0004167, FBGN0001104, FBGN0000117, FBGN0067864 454 30 7937 4.079221732745962 0.9999665938022 0.06514561893791226 9.861420598064985
