# Supplementary material for: Statistical inference for time course RNA-Seq data using a negative binomial mixed-effect model
Source: BMC Bioinformatics. 2016 Aug 26;17(1):324. doi: 10.1186/s12859-016-1180-9 (PMC5002174; doi:10.1186/s12859-016-1180-9)
Supplement: Additional file 4 — Functional Annotation Clustering for genes specifically found by edgeR in comparison with NBMM. (XLSX 10 kb) [file 12859_2016_1180_MOESM4_ESM.xlsx]

## Sheet: Sheet1
Annotation Cluster 1 Enrichment Score: 2.0906835972666515
Category Term Count % PValue Genes List Total Pop Hits Pop Total Fold Enrichment Bonferroni Benjamini FDR
SP_PIR_KEYWORDS glycolysis 5 2.293577981651376 5.103380735590636E-4 FBGN0001186, FBGN0086355, FBGN0001091, FBGN0003074, FBGN0001258 207 24 12980 13.063607085346215 0.07229255212488717 0.07229255212488717 0.6056116384501986
GOTERM_BP_FAT GO:0006096~glycolysis 5 2.293577981651376 0.002784834996965189 FBGN0001186, FBGN0086355, FBGN0001091, FBGN0003074, FBGN0001258 136 35 7937 8.33718487394958 0.9383283629021595 0.24315220897686407 4.309900729074401
GOTERM_BP_FAT GO:0006007~glucose catabolic process 5 2.293577981651376 0.005911867286814834 FBGN0001186, FBGN0086355, FBGN0001091, FBGN0003074, FBGN0001258 136 43 7937 6.78608071135431 0.9973241338137296 0.3262517873087458 8.941774323318263
GOTERM_BP_FAT GO:0019320~hexose catabolic process 5 2.293577981651376 0.005911867286814834 FBGN0001186, FBGN0086355, FBGN0001091, FBGN0003074, FBGN0001258 136 43 7937 6.78608071135431 0.9973241338137296 0.3262517873087458 8.941774323318263
GOTERM_BP_FAT GO:0046365~monosaccharide catabolic process 5 2.293577981651376 0.006418785159461343 FBGN0001186, FBGN0086355, FBGN0001091, FBGN0003074, FBGN0001258 136 44 7937 6.631851604278075 0.9983924349986704 0.3310625136539922 9.672556334709126
GOTERM_BP_FAT GO:0044275~cellular carbohydrate catabolic process 5 2.293577981651376 0.01078726129838035 FBGN0001186, FBGN0086355, FBGN0001091, FBGN0003074, FBGN0001258 136 51 7937 5.721597462514418 0.99998030251845 0.3756772495903503 15.746467486773808
GOTERM_BP_FAT GO:0046164~alcohol catabolic process 5 2.293577981651376 0.01078726129838035 FBGN0001186, FBGN0086355, FBGN0001091, FBGN0003074, FBGN0001258 136 51 7937 5.721597462514418 0.99998030251845 0.3756772495903503 15.746467486773808
GOTERM_BP_FAT GO:0006091~generation of precursor metabolites and energy 5 2.293577981651376 0.5071649059440972 FBGN0001186, FBGN0086355, FBGN0001091, FBGN0003074, FBGN0001258 136 217 7937 1.3447072377338032 1.0 0.9847424515412009 99.99860236525949
Annotation Cluster 2 Enrichment Score: 2.0421916685369323
Category Term Count % PValue Genes List Total Pop Hits Pop Total Fold Enrichment Bonferroni Benjamini FDR
SP_PIR_KEYWORDS Fatty acid biosynthesis 4 1.834862385321101 5.917174514699655E-4 FBGN0086355, FBGN0038130, FBGN0086687, FBGN0039754 207 11 12980 22.801932367149757 0.08333043029494458 0.04257137618250861 0.7018723394392357
SP_PIR_KEYWORDS lipid synthesis 4 1.834862385321101 0.0022731482170773344 FBGN0086355, FBGN0038130, FBGN0086687, FBGN0039754 207 17 12980 14.754191531685137 0.28432788284822474 0.10551849381857215 2.6717654179737926
GOTERM_BP_FAT GO:0006633~fatty acid biosynthetic process 4 1.834862385321101 0.015279675130711656 FBGN0086355, FBGN0038130, FBGN0086687, FBGN0039754 136 31 7937 7.530360531309298 0.9999997912679902 0.41164289564038214 21.592201937862832
GOTERM_BP_FAT GO:0008610~lipid biosynthetic process 4 1.834862385321101 0.32989601771598565 FBGN0086355, FBGN0038130, FBGN0086687, FBGN0039754 136 119 7937 1.9616905585763718 1.0 0.943704299465082 99.82075489593488
