# Supplementary material for: Statistical inference for time course RNA-Seq data using a negative binomial mixed-effect model
Source: BMC Bioinformatics. 2016 Aug 26;17(1):324. doi: 10.1186/s12859-016-1180-9 (PMC5002174; doi:10.1186/s12859-016-1180-9)
Supplement: Additional file 5 — Functional Annotation Clustering for genes specifically found by NBMM in comparison with maSigPro. (XLSX 10 kb) [file 12859_2016_1180_MOESM5_ESM.xlsx]

## Sheet: Sheet1
Annotation Cluster 1 Enrichment Score: 3.956154223794143
Category Term Count % PValue Genes List Total Pop Hits Pop Total Fold Enrichment Bonferroni Benjamini FDR
GOTERM_BP_FAT GO:0007067~mitosis 14 4.179104477611941 9.15779947409904E-5 FBGN0003701, FBGN0035766, FBGN0000404, FBGN0003124, FBGN0003525, FBGN0259791, FBGN0025815, FBGN0015391, FBGN0014861, FBGN0259876, FBGN0014127, FBGN0026427, FBGN0002638, FBGN0032105 205 146 7937 3.7125960574674246 0.09566665556138876 0.007705333056678976 0.14631382095721124
GOTERM_BP_FAT GO:0000087~M phase of mitotic cell cycle 14 4.179104477611941 1.0527997126234642E-4 FBGN0003701, FBGN0035766, FBGN0000404, FBGN0003124, FBGN0003525, FBGN0259791, FBGN0025815, FBGN0015391, FBGN0014861, FBGN0259876, FBGN0014127, FBGN0026427, FBGN0002638, FBGN0032105 205 148 7937 3.6624258404746213 0.10917162785335255 0.007199179230259034 0.16818815009750354
GOTERM_BP_FAT GO:0000280~nuclear division 14 4.179104477611941 1.0527997126234642E-4 FBGN0003701, FBGN0035766, FBGN0000404, FBGN0003124, FBGN0003525, FBGN0259791, FBGN0025815, FBGN0015391, FBGN0014861, FBGN0259876, FBGN0014127, FBGN0026427, FBGN0002638, FBGN0032105 205 148 7937 3.6624258404746213 0.10917162785335255 0.007199179230259034 0.16818815009750354
GOTERM_BP_FAT GO:0048285~organelle fission 14 4.179104477611941 1.4753683401224976E-4 FBGN0003701, FBGN0035766, FBGN0000404, FBGN0003124, FBGN0003525, FBGN0259791, FBGN0025815, FBGN0015391, FBGN0014861, FBGN0259876, FBGN0014127, FBGN0026427, FBGN0002638, FBGN0032105 205 153 7937 3.542738721504862 0.1495650845074088 0.008490455756537063 0.23562024267749226
Annotation Cluster 2 Enrichment Score: 2.9530064329741124
Category Term Count % PValue Genes List Total Pop Hits Pop Total Fold Enrichment Bonferroni Benjamini FDR
GOTERM_BP_FAT GO:0048619~embryonic hindgut morphogenesis 7 2.0895522388059704 1.388442032549868E-4 FBGN0003701, FBGN0002552, FBGN0014127, FBGN0001311, FBGN0003448, FBGN0003169, FBGN0001325 205 32 7937 8.469359756097562 0.14140806773371628 0.008928229212192162 0.2217523216619166
GOTERM_BP_FAT GO:0007442~hindgut morphogenesis 7 2.0895522388059704 6.490377514241974E-4 FBGN0003701, FBGN0002552, FBGN0014127, FBGN0001311, FBGN0003448, FBGN0003169, FBGN0001325 205 42 7937 6.452845528455286 0.5097671601779867 0.023482388906809537 1.0326451516679325
GOTERM_BP_FAT GO:0007439~ectodermal gut development 7 2.0895522388059704 0.001064201190264985 FBGN0003701, FBGN0002552, FBGN0014127, FBGN0001311, FBGN0003448, FBGN0003169, FBGN0001325 205 46 7937 5.891728525980913 0.6893582947653818 0.03380126716614151 1.6879354309277117
GOTERM_BP_FAT GO:0048567~ectodermal gut morphogenesis 7 2.0895522388059704 0.001064201190264985 FBGN0003701, FBGN0002552, FBGN0014127, FBGN0001311, FBGN0003448, FBGN0003169, FBGN0001325 205 46 7937 5.891728525980913 0.6893582947653818 0.03380126716614151 1.6879354309277117
GOTERM_BP_FAT GO:0048547~gut morphogenesis 7 2.0895522388059704 0.0011942384128264044 FBGN0003701, FBGN0002552, FBGN0014127, FBGN0001311, FBGN0003448, FBGN0003169, FBGN0001325 205 47 7937 5.766372599896212 0.7307344974946208 0.03578987733599892 1.8923470377914309
GOTERM_BP_FAT GO:0048546~digestive tract morphogenesis 7 2.0895522388059704 0.0013361044784684346 FBGN0003701, FBGN0002552, FBGN0014127, FBGN0001311, FBGN0003448, FBGN0003169, FBGN0001325 205 48 7937 5.646239837398374 0.769619652793754 0.03694199187896763 2.1148984786537373
GOTERM_BP_FAT GO:0055123~digestive system development 7 2.0895522388059704 0.0013361044784684346 FBGN0003701, FBGN0002552, FBGN0014127, FBGN0001311, FBGN0003448, FBGN0003169, FBGN0001325 205 48 7937 5.646239837398374 0.769619652793754 0.03694199187896763 2.1148984786537373
GOTERM_BP_FAT GO:0048565~gut development 7 2.0895522388059704 0.010922736802615239 FBGN0003701, FBGN0002552, FBGN0014127, FBGN0001311, FBGN0003448, FBGN0003169, FBGN0001325 205 73 7937 3.7125960574674246 0.9999942086492085 0.1717366673573565 16.104036647227016
Annotation Cluster 3 Enrichment Score: 2.29866259812944
Category Term Count % PValue Genes List Total Pop Hits Pop Total Fold Enrichment Bonferroni Benjamini FDR
GOTERM_BP_FAT GO:0000381~regulation of alternative nuclear mRNA splicing, via spliceosome 7 2.0895522388059704 0.003263740240770036 FBGN0039600, FBGN0005649, FBGN0039229, FBGN0039182, FBGN0040286, FBGN0035872, FBGN0086895 205 57 7937 4.754728284124947 0.972386416952369 0.07205253240955012 5.092342069940181
GOTERM_BP_FAT GO:0050684~regulation of mRNA processing 7 2.0895522388059704 0.005382423123698452 FBGN0039600, FBGN0005649, FBGN0039229, FBGN0039182, FBGN0040286, FBGN0035872, FBGN0086895 205 63 7937 4.30189701897019 0.9973304962489702 0.10578472221316104 8.266837332299081
GOTERM_BP_FAT GO:0048024~regulation of nuclear mRNA splicing, via spliceosome 7 2.0895522388059704 0.005382423123698452 FBGN0039600, FBGN0005649, FBGN0039229, FBGN0039182, FBGN0040286, FBGN0035872, FBGN0086895 205 63 7937 4.30189701897019 0.9973304962489702 0.10578472221316104 8.266837332299081
GOTERM_BP_FAT GO:0043484~regulation of RNA splicing 7 2.0895522388059704 0.0067558243598651955 FBGN0039600, FBGN0005649, FBGN0039229, FBGN0039182, FBGN0040286, FBGN0035872, FBGN0086895 205 66 7937 4.106356245380636 0.9994145124120483 0.12241380258418333 10.271178121820078
