# Supplementary material for: Statistical inference for time course RNA-Seq data using a negative binomial mixed-effect model
Source: BMC Bioinformatics. 2016 Aug 26;17(1):324. doi: 10.1186/s12859-016-1180-9 (PMC5002174; doi:10.1186/s12859-016-1180-9)
Supplement: Additional file 6 — Functional Annotation Clustering for genes specifically found by maSigPro in comparison with NBMM. (XLSX 11 kb) [file 12859_2016_1180_MOESM6_ESM.xlsx]

## Sheet: Sheet1
Annotation Cluster 1 Enrichment Score: 3.9620287348297767
Category Term Count % PValue Genes List Total Pop Hits Pop Total Fold Enrichment Bonferroni Benjamini FDR
GOTERM_BP_FAT GO:0048812~neuron projection morphogenesis 27 6.801007556675064 4.531573185472484E-5 FBGN0001139, FBGN0014163, FBGN0029123, FBGN0004647, FBGN0011715, FBGN0038320, FBGN0250788, FBGN0010238, FBGN0000173, FBGN0001961, FBGN0004103, FBGN0014133, FBGN0023095, FBGN0021760, FBGN0002441, FBGN0022764, FBGN0011722, FBGN0002543, FBGN0250753, FBGN0033015, FBGN0003138, FBGN0010575, FBGN0010194, F…
GOTERM_BP_FAT GO:0031175~neuron projection development 27 6.801007556675064 4.8109745752714745E-5 FBGN0001139, FBGN0014163, FBGN0029123, FBGN0004647, FBGN0011715, FBGN0038320, FBGN0250788, FBGN0010238, FBGN0000173, FBGN0001961, FBGN0004103, FBGN0014133, FBGN0023095, FBGN0021760, FBGN0002441, FBGN0022764, FBGN0011722, FBGN0002543, FBGN0250753, FBGN0033015, FBGN0003138, FBGN0010575, FBGN0010194, FB…
GOTERM_BP_FAT GO:0048667~cell morphogenesis involved in neuron differentiation 27 6.801007556675064 5.124863761299502E-5 FBGN0001139, FBGN0014163, FBGN0029123, FBGN0004647, FBGN0011715, FBGN0038320, FBGN0250788, FBGN0010238, FBGN0000173, FBGN0001961, FBGN0004103, FBGN0014133, FBGN0023095, FBGN0021760, FBGN0002441, FBGN0022764, FBGN0011722, FBGN0002543, FBGN0250753, FBGN0033015, FBGN0003138, FBGN0…
GOTERM_BP_FAT GO:0048858~cell projection morphogenesis 27 6.801007556675064 2.86537037910713E-4 FBGN0001139, FBGN0014163, FBGN0029123, FBGN0004647, FBGN0011715, FBGN0038320, FBGN0250788, FBGN0010238, FBGN0000173, FBGN0001961, FBGN0004103, FBGN0014133, FBGN0023095, FBGN0021760, FBGN0002441, FBGN0022764, FBGN0011722, FBGN0002543, FBGN0250753, FBGN0033015, FBGN0003138, FBGN0010575, FBGN0010194, FBGN…
GOTERM_BP_FAT GO:0032990~cell part morphogenesis 27 6.801007556675064 4.8362770753613963E-4 FBGN0001139, FBGN0014163, FBGN0029123, FBGN0004647, FBGN0011715, FBGN0038320, FBGN0250788, FBGN0010238, FBGN0000173, FBGN0001961, FBGN0004103, FBGN0014133, FBGN0023095, FBGN0021760, FBGN0002441, FBGN0022764, FBGN0011722, FBGN0002543, FBGN0250753, FBGN0033015, FBGN0003138, FBGN0010575, FBGN0010194, FBGN0004…
Annotation Cluster 2 Enrichment Score: 3.1187356626610128
Category Term Count % PValue Genes List Total Pop Hits Pop Total Fold Enrichment Bonferroni Benjamini FDR
GOTERM_BP_FAT GO:0048024~regulation of nuclear mRNA splicing, via spliceosome 10 2.518891687657431 6.781397063096065E-4 FBGN0020306, FBGN0001942, FBGN0037344, FBGN0026713, FBGN0001215, FBGN0003977, FBGN0028577, FBGN0031883, FBGN0011305, FBGN0037220 310 63 7937 4.064004096262161 0.6486759106154834 0.031201241455265816 1.1245300582029438
GOTERM_BP_FAT GO:0050684~regulation of mRNA processing 10 2.518891687657431 6.781397063096065E-4 FBGN0020306, FBGN0001942, FBGN0037344, FBGN0026713, FBGN0001215, FBGN0003977, FBGN0028577, FBGN0031883, FBGN0011305, FBGN0037220 310 63 7937 4.064004096262161 0.6486759106154834 0.031201241455265816 1.1245300582029438
GOTERM_BP_FAT GO:0043484~regulation of RNA splicing 10 2.518891687657431 9.57535015368228E-4 FBGN0020306, FBGN0001942, FBGN0037344, FBGN0026713, FBGN0001215, FBGN0003977, FBGN0028577, FBGN0031883, FBGN0011305, FBGN0037220 310 66 7937 3.879276637341153 0.7717300489583079 0.04132817422123758 1.5843726020997928
Annotation Cluster 3 Enrichment Score: 2.549722336220669
Category Term Count % PValue Genes List Total Pop Hits Pop Total Fold Enrichment Bonferroni Benjamini FDR
GOTERM_BP_FAT GO:0043066~negative regulation of apoptosis 8 2.0151133501259446 0.0016075032737327423 FBGN0026252, FBGN0027885, FBGN0002413, FBGN0000659, FBGN0003731, FBGN0020386, FBGN0260635, FBGN0086706 310 45 7937 4.55168458781362 0.9163207717430892 0.05482105666911119 2.646356134737393
GOTERM_BP_FAT GO:0043069~negative regulation of programmed cell death 8 2.0151133501259446 0.002997257318268354 FBGN0026252, FBGN0027885, FBGN0002413, FBGN0000659, FBGN0003731, FBGN0020386, FBGN0260635, FBGN0086706 310 50 7937 4.096516129032258 0.9902326586526722 0.0937890942391324 4.881042034285555
GOTERM_BP_FAT GO:0060548~negative regulation of cell death 8 2.0151133501259446 0.0046554010051275425 FBGN0026252, FBGN0027885, FBGN0002413, FBGN0000659, FBGN0003731, FBGN0020386, FBGN0260635, FBGN0086706 310 54 7937 3.7930704898446836 0.9992499645521121 0.12922606848764584 7.4842006620349455
Annotation Cluster 4 Enrichment Score: 2.0764301382268395
Category Term Count % PValue Genes List Total Pop Hits Pop Total Fold Enrichment Bonferroni Benjamini FDR
GOTERM_BP_FAT GO:0043242~negative regulation of protein complex disassembly 5 1.2594458438287155 0.006658448695492625 FBGN0034577, FBGN0021760, FBGN0250788, FBGN0030241, FBGN0011570 310 20 7937 6.400806451612903 0.9999664227774785 0.1680294713695618 10.5395237949941
GOTERM_BP_FAT GO:0051494~negative regulation of cytoskeleton organization 5 1.2594458438287155 0.007977383944239387 FBGN0034577, FBGN0021760, FBGN0250788, FBGN0030241, FBGN0011570 310 21 7937 6.096006144393241 0.9999956722118154 0.19480808870188127 12.499278229818566
GOTERM_BP_FAT GO:0043244~regulation of protein complex disassembly 5 1.2594458438287155 0.011103912549836926 FBGN0034577, FBGN0021760, FBGN0250788, FBGN0030241, FBGN0011570 310 23 7937 5.565918653576437 0.9999999667098627 0.22662029713576626 16.984859146874243
Annotation Cluster 5 Enrichment Score: 2.0396627877457862
Category Term Count % PValue Genes List Total Pop Hits Pop Total Fold Enrichment Bonferroni Benjamini FDR
GOTERM_BP_FAT GO:0019827~stem cell maintenance 6 1.5113350125944585 0.008383638704050463 FBGN0001942, FBGN0003731, FBGN0021760, FBGN0004647, FBGN0260936, FBGN0004636 310 33 7937 4.655131964809384 0.9999976987675112 0.2005479465728548 13.09473951058423
GOTERM_BP_FAT GO:0048864~stem cell development 6 1.5113350125944585 0.009523345519675527 FBGN0001942, FBGN0003731, FBGN0021760, FBGN0004647, FBGN0260936, FBGN0004636 310 34 7937 4.518216318785578 0.999999609317682 0.2117893136038569 14.744978440008083
GOTERM_BP_FAT GO:0048863~stem cell differentiation 6 1.5113350125944585 0.009523345519675527 FBGN0001942, FBGN0003731, FBGN0021760, FBGN0004647, FBGN0260936, FBGN0004636 310 34 7937 4.518216318785578 0.999999609317682 0.2117893136038569 14.744978440008083
