# Supplementary material for: Statistical inference for time course RNA-Seq data using a negative binomial mixed-effect model
Source: BMC Bioinformatics. 2016 Aug 26;17(1):324. doi: 10.1186/s12859-016-1180-9 (PMC5002174; doi:10.1186/s12859-016-1180-9)
Supplement: Additional file 7 — Significant gene sets detected by the GSA. (XLSX 44 kb) [file 12859_2016_1180_MOESM7_ESM.xlsx]

## Sheet: Sheet1
induction of apoptosis
chromosome localization
establishment of chromosome localization
polytene chromosome interband
single-stranded RNA binding
mRNA 3'-UTR binding
centriole replication
nuclear export
condensed nuclear chromosome
cytoskeletal anchoring at plasma membrane
focal adhesion
muscle attachment
cell-substrate adherens junction
cell-substrate junction
axon part
terminal button
axon terminus
neuron projection terminus
